# Supplementary material for: Synthesis of Silver Nanoparticles-Modified Graphitic Carbon Nitride Nanosheets for Highly Efficient Photocatalytic Hydrogen Peroxide Evolution
Source: Molecules. 2022 Aug 28;27(17):5535. doi: 10.3390/molecules27175535 (PMC9457636; doi:10.3390/molecules27175535)
Supplement: Supplementary file 1 [file molecules-27-05535-s001.zip]

Archive with 1 entries (1 files):
- molecules-1867175-supplementary.pdf
